# Supplementary material for: Maternal and Neonatal Determinants of Respiratory Outcome Following Second-Trimester PPROM: A Multi-Domain Machine Learning Analysis
Source: Diagnostics (Basel). 2026 Jun 19;16(12):1911. doi: 10.3390/diagnostics16121911 (PMC13298293; doi:10.3390/diagnostics16121911)
Supplement: Supplementary file 1 [file diagnostics-16-01911-s001.zip]

Archive with 2 entries (2 files):
- diagnostics-4341436 Paper_PROMISE_ML_Supplement MultiMatrix.pdf
- diagnostics-4341436 Paper_PROMISE_ML_Supplement.pdf
